# Supplementary material for: Arenavirus Diversity and Phylogeography of Mastomys natalensis Rodents, Nigeria
Source: Emerg Infect Dis. 2016 Apr;22(4):694–7. doi: 10.3201/eid2204.150155 (PMC4806934; doi:10.3201/eid2204.150155)
Supplement: Supplementary file 2 — Technical Appendix 2. Identity scores for the nucleotides and amino acids of the partial sequence of glycoprotein (949 nt). [file 15-0155-Techapp-s2.xlsx]

## Sheet: table 2
Technical Appendix 2. Identities scores for the nucleotides and the amino acids of the partial sequence of glycoprotein (949 nt).
												amino acids
	Egu 88	Egu 97	Egu 106	Egu 109	Egu 240	Egu 271	Ekp 447	Ekp 508	Ekp 512	Ekp 518	Ekp 521	Ekp 539	Ekp 549	Ekp 555	Ekp 601	Nig A4	Nig A37	Nig A41	Nig A47	Mobala	Mayo	Gairo
Eguare-Egoro 88		97.0	94.4	98.7	96.4	95.7	95.7	96.0	96.4	97.4	96.4	96.4	96.7	96.4	97.0	96.0	97.7	97.7	97.4	74.3	97.0	76.6
Eguare-Egoro 97	94.2		95.4	97.7	97.7	97.0	97.0	97.4	97.7	98.0	97.7	97.7	98.0	97.7	97.7	96.4	99.0	98.0	98.7	75.1	97.7	77.0
Eguare-Egoro 106	91.6	96.5		94.7	96.0	97.0	95.0	95.4	95.0	95.4	95.4	95.4	95.4	95.4	95.7	94.1	96.4	95.4	96.0	72.7	95.7	74.3
Eguare-Egoro 109	99.6	94.4	91.8		97.0	96.4	96.4	96.7	97.0	98.0	97.0	97.0	97.4	97.0	97.7	96.0	98.3	98.3	98.0	74.3	97.7	76.6
Eguare-Egoro 240	93.2	98.0	96.1	93.4		99.0	97.7	97.4	97.4	97.7	97.7	97.7	97.7	97.7	98.3	96.0	98.7	97.7	98.3	75.0	98.3	76.6
Eguare-Egoro 271	92.7	97.5	97.4	93.0	98.5		96.7	97.0	96.7	97.0	97.0	97.0	97.0	97.0	97.4	95.4	98.0	97.0	97.7	74.7	97.4	76.2
Ekpoma 447	94.1	94.2	91.9	94.3	93.4	93.0		99.0	96.7	97.0	97.4	99.3	97.7	99.3	98.0	96.7	98.0	97.7	97.7	74.7	98.0	76.6
Ekpoma 508	94.3	94.2	91.9	94.5	93.3	93.0	98.6		97.0	97.4	97.7	99.7	98.0	99.7	97.7	97.0	98.3	98.0	98.0	75.0	97.7	76.6
Ekpoma 512	94.1	94.8	92.3	94.3	94.0	93.5	94.7	94.7		99.0	97.4	97.4	97.7	97.4	97.4	96.0	98.7	97.7	98.3	76.3	97.4	76.9
Ekpoma 518	94.4	94.8	92.3	94.6	94.0	93.5	94.5	94.5	98.7		97.7	97.7	98.0	97.7	97.7	96.4	99.0	98.7	98.7	75.3	97.7	76.6
Ekpoma 521	91.6	91.2	88.7	91.9	90.7	89.9	91.8	91.5	91.4	91.6		98.0	97.7	98.0	98.0	96.7	98.7	97.7	99.0	75.7	98.0	76.6
Ekpoma 539	94.3	94.2	91.8	94.5	93.3	92.9	98.8	99.7	94.7	94.5	91.5		98.3	100.0	98.0	97.4	98.7	98.3	98.3	75.3	98.0	76.9
Ekpoma 549	94.0	93.8	91.4	94.3	92.9	92.4	94.2	94.0	94.2	94.0	91.6	94.0		98.3	97.7	97.0	99.0	98.0	98.7	75.7	97.7	77.2
Ekpoma 555	94.4	94.3	91.9	94.6	93.4	93.0	98.7	99.8	94.8	94.6	91.6	99.8	94.1		98.0	97.4	98.7	98.3	98.3	75.3	98.0	76.9
Ekpoma 601	94.8	94.4	92.2	95.1	93.6	93.1	94.9	94.4	94.2	94.0	92.7	94.4	95.2	94.5		96.0	98.7	98.0	98.3	74.7	100.0	76.6
Nig08 A4 {GU481068}	83.8	84.7	82.0	83.8	83.6	83.3	84.6	84.4	83.8	84.5	84.8	84.5	84.3	84.4	84.1		97.4	96.4	97.7	75.3	96.0	76.6
Nig08 A37 {GU481074}	95.5	94.9	92.5	95.7	94.0	93.5	95.5	95.5	95.5	95.5	92.4	95.5	95.8	95.6	96.3	84.4		99.0	99.7	75.7	98.7	77.2
Nig08 A41 {GU481076}	95.1	95.4	92.7	95.3	94.4	94.0	94.6	94.6	95.7	96.2	91.9	94.6	94.4	94.7	94.7	85.1	95.7		98.7	74.7	98.0	76.6
Nig08 A47 {GU481078}	94.3	94.2	91.3	94.5	93.1	92.6	94.1	94.3	93.8	93.8	92.5	94.3	94.2	94.4	94.2	84.6	95.5	94.5		75.7	98.3	77.2
Mobala {AY342390}	64.5	66.0	63.7	64.5	65.4	65.2	65.3	65.6	66.5	66.6	65.1	65.6	65.9	65.6	64.8	66.2	65.9	65.8	65.5		74.7	77.0
Mayo-Ranewo 748	66.5	67.4	65.8	66.6	67.4	66.6	66.9	66.8	66.9	67.3	65.7	66.8	66.4	66.9	67.0	66.3	67.7	67.3	66.6	72.7		76.6
Gairo TZ-27421 {KJ855308}	67.3	67.3	65.3	67.1	67.3	66.5	66.7	66.5	67.0	66.9	67.5	66.6	66.7	66.6	66.7	66.7	67.3	67.4	67.4	67.9	68.6
					nucleotides
Identities scores for the nucleotides and the amino acids of the partial sequence of polymerase (340 nt).
												amino acids
	Egu 88	Egu 97	Egu 106	Egu 109	Egu 240	Egu 271	Ekp 447	Ekp 508	Ekp 512	Ekp 518	Ekp 521	Ekp 539	Ekp 549	Ekp 555	Ekp 601	Nig A4	Nig A37	Nig A41	Nig A47	Mobala	Mayo	Gairo
Eguare-Egoro 88		98.2	98.2	100.0	97.3	92.0	95.6	98.2	96.5	98.2	98.2	96.5	97.3	98.2	98.2	98.2	98.2	98.2	98.2	86.7	85.8	84.1
Eguare-Egoro 97	93.2		100.0	98.2	99.1	93.8	97.3	100.0	98.2	100.0	100.0	98.2	99.1	100.0	100.0	99.1	100.0	100.0	100.0	86.7	85.8	84.1
Eguare-Egoro 106	93.2	100.0		98.2	99.1	93.8	97.3	100.0	98.2	100.0	100.0	98.2	99.1	100.0	100.0	99.1	100.0	100.0	100.0	86.7	85.8	84.1
Eguare-Egoro 109	100.0	93.2	93.2		97.3	92.0	95.6	98.2	96.5	98.2	98.2	96.5	97.3	98.2	98.2	98.2	98.2	98.2	98.2	86.7	85.8	84.1
Eguare-Egoro 240	94.1	95.0	95.0	94.1		94.7	98.2	99.1	99.1	99.1	99.1	97.3	98.2	99.1	99.1	98.2	99.1	99.1	99.1	85.8	85.0	83.2
Eguare-Egoro 271	91.8	92.6	92.6	91.8	97.6		92.9	93.8	94.7	93.8	93.8	92.9	92.9	93.8	93.8	92.9	93.8	93.8	93.8	81.4	80.5	78.8
Ekpoma 447	93.8	94.1	94.1	93.8	95.0	92.6		97.3	97.3	97.3	97.3	95.6	96.5	97.3	97.3	96.5	97.3	97.3	97.3	85.0	84.1	82.3
Ekpoma 508	95.0	95.9	95.9	95.0	96.2	93.8	98.2		98.2	100.0	100.0	98.2	99.1	100.0	100.0	99.1	100.0	100.0	100.0	86.7	85.8	84.1
Ekpoma 512	93.2	94.1	94.1	93.2	95.0	93.2	95.9	97.1		98.2	98.2	98.2	97.3	98.2	98.2	97.3	98.2	98.2	98.2	85.0	84.1	82.3
Ekpoma 518	91.8	93.2	93.2	91.8	94.1	92.1	93.8	95.6	94.4		100.0	98.2	99.1	100.0	100.0	99.1	100.0	100.0	100.0	86.7	85.8	84.1
Ekpoma 521	93.5	97.9	97.9	93.5	94.1	91.8	93.8	95.6	93.8	92.9		98.2	99.1	100.0	100.0	99.1	100.0	100.0	100.0	86.7	85.8	84.1
Ekpoma 539	94.1	95.0	95.0	94.1	95.3	93.5	97.4	99.1	96.8	94.7	94.7		97.3	98.2	98.2	97.3	98.2	98.2	98.2	85.8	85.0	83.2
Ekpoma 549	91.5	92.9	92.9	91.5	93.8	91.8	94.1	95.9	94.4	97.9	93.2	95.0		99.1	99.1	98.2	99.1	99.1	99.1	85.8	85.0	83.2
Ekpoma 555	95.0	95.9	95.9	95.0	96.2	93.8	98.2	100.0	97.1	95.6	95.6	99.1	95.9		100.0	99.1	100.0	100.0	100.0	86.7	85.8	84.1
Ekpoma 601	92.1	94.1	94.1	92.1	94.1	91.8	94.4	95.9	93.8	93.8	93.8	95.0	94.1	95.9		99.1	100.0	100.0	100.0	86.7	85.8	84.1
Nig08 04 {GU481069}	85.9	85.0	85.0	85.9	87.4	85.3	84.7	85.9	85.3	85.9	85.3	85.6	84.7	85.9	85.3		99.1	99.1	99.1	86.7	85.8	84.1
Nig08 A37 {GU481075}	92.6	94.4	94.4	92.6	94.1	91.8	95.6	97.1	95.6	93.2	93.8	96.2	93.5	97.1	94.7	86.2		100.0	100.0	86.7	85.8	84.1
Nig08 A41 {GU481077}	92.6	93.5	93.5	92.6	95.6	93.2	95.3	96.5	94.7	93.8	93.2	95.6	94.1	96.5	93.5	85.3	94.1		100.0	86.7	85.8	84.1
Nig08 A47 {GU481079}	92.1	94.7	94.7	92.1	92.6	90.3	92.4	94.1	92.9	92.1	94.4	93.2	91.8	94.1	92.4	84.4	92.9	92.9		86.7	85.8	84.1
Mobala {DQ328876}	73.8	73.8	73.8	73.8	75.6	73.2	73.8	74.7	75.0	75.3	74.7	73.8	75.0	74.7	75.0	73.8	74.1	73.8	72.4		94.7	91.2
Mayo-Ranewo 748	74.1	75.0	75.0	74.1	75.3	73.5	73.8	75.3	73.5	74.7	74.7	74.7	74.1	75.3	74.4	73.8	74.7	75.6	73.5	80.3		89.4
Gairo TZ-27421 {KJ855307}	74.4	74.4	74.4	74.4	73.5	71.5	73.2	73.8	72.6	75.9	74.7	72.9	75.6	73.8	74.7	71.5	74.1	74.4	74.7	76.5	77.4
					nucleotides
